# Supplementary material for: The Human-Milk Oligosaccharide Profile of Lactating Women in Dhaka, Bangladesh
Source: Curr Dev Nutr. 2021 Nov 13;5(12):nzab137. doi: 10.1093/cdn/nzab137 (PMC8728024; doi:10.1093/cdn/nzab137)
Supplement: nzab137_Supplemental_Files [file nzab137_supplemental_files.zip]

Archive with 2 entries (2 files):
- SupplementaryData_HMOcomposition_Bangladesh.docx
- Table1_SupplementaryData1.xlsx
