# Supplementary material for: The Human-Milk Oligosaccharide Profile of Lactating Women in Dhaka, Bangladesh
Source: Curr Dev Nutr. 2021 Nov 13;5(12):nzab137. doi: 10.1093/cdn/nzab137 (PMC8728024; doi:10.1093/cdn/nzab137)
Supplement: nzab137_Supplemental_Files [file nzab137_supplemental_files.zip › Table1_SupplementaryData1.xlsx]

## Sheet: Supplementary_Table_1
The human milk oligosaccharide profile of lactating women in Dhaka, Bangladesh. Pell, LG. Online Supplementary Material.
Version date: November 1, 2021
HMO (nmol/mL)	All (n=192)	All		All		Secretors (n=127)	Secretors		Secretors		Non-secretors (n=65)	Non-Secretors		Non-Secretors
	Geometric mean (95%CI)	Range (min-max)	Median (IQR)	%/mL	Between women variation in HMO concentrations (Fold variation)	Geometric mean (95%CI)	Range (min-max)	Median (IQR)	%/mL	Between women variation in HMO concentrations (Fold variation)	Geometric mean (95%CI)	Range (min-max)	Median (IQR)	%/mL	Between women variation in HMO concentrations (Fold variation)
2'FL	1317.8 (912.3 - 1903.5)	3.5-15800.9	6447.4 (86.2, 9184.6)	37	4514.54	7768.9 (7241.2 - 8335.1)	1291.8-15800.9	8114.0 (6456.2, 10278.5)	46	12.2317	41.2 (31.6 - 53.7)	3.5-348.9	42.1 (22.0, 86.6)	0.8	99.6857
3FL	416.7 (364.1 - 477.0)	11.7-4593.6	520.5 (242.8, 715.1)	4.1	392.615	640.2 (587.3 - 697.8)	228.4-4593.6	628.9 (479.3, 785.1)	4.1	20.1121	180.1 (138.4 - 234.5)	11.7-4495.4	133.4 (99.2, 271.1)	4	384.222
LNnT	584.8 (540.2 - 633.0)	95.3-3487.0	608.2 (437.2, 815.9)	4.5	36.5897	550.6 (500.4 - 605.9)	95.3-1866.3	600.9 (401.9, 790.1)	3.5	19.5834	657.7 (571.4 - 756.9)	119.0-3487.0	622.9 (525.8, 871.1)	8.3	29.3025
3'SL	621.5 (572.2 - 675.0)	144.2-6216.1	620.4 (428.1, 887.8)	5	43.1075	752.7 (683.4 - 829.1)	144.2-6216.1	809.9 (566.7, 1034.1)	4.9	43.1075	427.4 (383.2 - 476.6)	183.6-2591.0	427.6 (332.9, 530.4)	5.2	14.1122
DFLac	222.0 (176.6 - 279.2)	2.2-3318.8	477.2 (40.6, 701.6)	3.2	1508.55	643.9 (593.6 - 698.3)	190.8-3318.8	655.3 (477.6, 857.8)	4	17.3941	27.7 (22.7 - 33.9)	2.2-213.8	26.0 (16.7, 40.8)	0.4	97.1818
6'SL	496.0 (466.0 - 527.9)	83.4-1580.7	506.8 (384.8, 667.9)	3.6	18.9532	479.2 (446.4 - 514.3)	130.6-1331.6	497.1 (354.3, 634.6)	2.9	10.196	530.6 (469.1 - 600.1)	83.4-1580.7	536.7 (391.9, 706.1)	6.4	18.9532
LNT	1056.9 (979.9 - 1139.9)	166.4-4755.5	1079.2 (772.5, 1514.9)	8	28.5787	920.0 (845.7 - 1000.8)	166.4-3174.3	967.0 (657.4, 1364.2)	5.7	19.0763	1385.9 (1216.9 - 1578.5)	190.5-4755.5	1386.9 (1092.0, 1675.9)	17	24.9633
LNFP1	346.7 (280.7 - 428.3)	9.6-4135.9	489.9 (85.5, 1135.7)	5.2	430.823	846.6 (733.3 - 977.5)	84.0-4135.9	905.9 (488.6, 1433.7)	6.4	49.2369	60.6 (50.1 - 73.2)	9.6-982.0	58.2 (40.5, 92.9)	0.9	102.292
LNFP2	1739.2 (1561.8 - 1936.8)	20.4-4345.8	1923.5 (1278.1, 3090.8)	14	213.029	1332.9 (1190.6 - 1492.1)	61.4-3855.7	1534.0 (1119.3, 1983.3)	8.5	62.7964	2925.2 (2465.4 - 3470.6)	20.4-4345.8	3384.2 (3031.0, 3745.2)	35	213.029
LNFP3	95.0 (89.6 - 100.8)	29.5-290.1	93.9 (73.9, 128.8)	0.7	9.8339	82.3 (77.1 - 87.9)	29.5-247.7	83.8 (65.3, 103.8)	0.5	8.39661	125.8 (115.5 - 137.1)	46.2-290.1	131.8 (101.5, 155.1)	1.4	6.27922
LSTb	74.8 (68.3 - 81.9)	14.8-499.3	71.8 (44.5, 122.4)	0.6	33.7365	56.1 (51.2 - 61.5)	14.8-200.8	53.4 (39.5, 77.4)	0.4	13.5676	131.2 (118.2 - 145.7)	28.4-499.3	136.2 (111.5, 166.7)	1.5	17.581
LSTc	78.1 (71.9 - 84.9)	6.7-352.9	77.6 (54.8, 109.8)	0.6	52.6716	91.8 (83.9 - 100.4)	27.9-352.9	89.9 (64.4, 124.2)	0.6	12.6487	57.0 (49.3 - 66.0)	6.7-305.0	56.5 (43.5, 84.4)	0.7	45.5224
DFLNT	886.9 (777.9 - 1011.2)	31.9-3145.4	1184.0 (546.2, 1745.6)	7.9	98.6019	1151.2 (981.4 - 1350.3)	31.9-3145.4	1557.7 (1126.4, 1970.9)	8.2	98.6019	532.8 (446.4 - 635.9)	40.9-2642.9	577.3 (389.1, 764.0)	7.2	64.6186
LNH	59.3 (53.7 - 65.6)	3.0-203.4	66.5 (40.7, 95.5)	0.5	67.8	62.3 (54.5 - 71.1)	3.0-203.4	69.5 (45.2, 108.0)	0.4	67.8	54.0 (46.7 - 62.5)	13.8-164.3	60.2 (35.1, 77.0)	0.7	11.9058
DSLNT	278.0 (260.3 - 297.0)	78.5-939.6	279.2 (207.8, 369.1)	2.1	11.9694	273.9 (252.7 - 296.9)	105.1-939.6	270.6 (200.8, 348.9)	1.7	8.94006	286.2 (254.5 - 321.8)	78.5-887.3	291.1 (218.4, 386.3)	3.4	11.3032
FLNH	30.3 (26.3 - 34.9)	3.8-187.5	35.8 (12.6, 66.2)	0.3	49.3421	40.6 (34.9 - 47.2)	4.8-187.5	43.0 (26.2, 72.5)	0.3	39.0625	17.2 (13.5 - 21.9)	3.8-184.6	13.8 (8.0, 31.9)	0.3	48.5789
DFLNH	36.5 (32.7 - 40.7)	4.7-373.6	31.6 (21.2, 55.6)	0.3	79.4894	46.3 (40.3 - 53.1)	11.2-373.6	42.9 (26.2, 86.4)	0.4	33.3571	22.9 (20.4 - 25.8)	4.7-64.9	22.6 (18.1, 30.0)	0.3	13.8085
FDSLNH	238.7 (208.1 - 273.8)	4.6-1432.9	270.8 (157.1, 463.2)	2.2	311.5	169.9 (145.5 - 198.5)	4.6-561.8	193.2 (116.2, 312.5)	1.2	122.13	463.6 (385.7 - 557.3)	13.6-1432.9	504.9 (349.1, 702.1)	6	105.36
DSLNH	61.8 (55.8 - 68.5)	3.8-356.4	66.2 (37.1, 105.2)	0.5	93.7895	53.4 (47.5 - 60.1)	10.2-356.4	57.3 (33.2, 87.2)	0.4	34.9412	82.3 (68.9 - 98.3)	3.8-270.1	98.1 (59.8, 129.2)	1.1	71.0789
Total	14351.2 (13699.6 - 15033.8)	8040.7-22145.1	16833.5 (9546.5, 18668.8)	100	2.75413	17937.3 (17616.4 - 18264.0)	11458.5-22145.1	17977.5 (16862.6, 19164.5)	100	1.93264	9281.5 (9111.3 - 9454.9)	8040.7-11461.0	9208.8 (8886.7, 9548.2)	100	1.42537
